# Supplementary material for: Bemisia tabaci Vesicle-Associated Membrane Protein 2 Interacts with Begomoviruses and Plays a Role in Virus Acquisition
Source: Cells. 2021 Jul 5;10(7):1700. doi: 10.3390/cells10071700 (PMC8306474; doi:10.3390/cells10071700)
Supplement: Supplementary file 1 [file cells-10-01700-s001.zip]

Archive with 2 entries (2 files):
- Supplementary Materials.pdf
- Table S1 The candidate proteins of MEAM1 whitefly identified by Co-IP and LC-MS_MS analysis.xlsx
